# Supplementary material for: PD1CD28 chimeric molecule enhances EGFRvⅢ specific CAR-T cells in xenograft experiments in mouse models
Source: PLoS One. 2024 Oct 1;19(10):e0310430. doi: 10.1371/journal.pone.0310430 (PMC11444390; doi:10.1371/journal.pone.0310430)
Supplement: S1 Data — (ZIP) [file pone.0310430.s001.zip]

Archive with 45 entries (28 files):
- minimal data set/Fig 1/
- minimal data set/Fig 1/Fig 1B/
- minimal data set/Fig 1/Fig 1B/BLANK FAB .002
- minimal data set/Fig 1/Fig 1B/EGFRvIII CAR.009
- minimal data set/Fig 1/Fig 1B/EGFRvIII-PD1CD28 CAR .005
- minimal data set/Fig 1/Fig 1C/
- minimal data set/Fig 1/Fig 1C/U87 VIII APC isotope.002
- minimal data set/Fig 1/Fig 1C/U87 VIII CUT1.004
- minimal data set/Fig 1/Fig 1C/U87 VIII CUT2.005
- minimal data set/Fig 1/Fig 1C/U87 VIII CUT3.006
- minimal data set/Fig 1/Fig 1C/U87 VIII PDL1.003
- minimal data set/Fig 1/Fig 1D/
- minimal data set/Fig 1/Fig 1D/EGFRvIII+ U87 CELLS .003
- minimal data set/Fig 1/Fig 1D/isotope .002
- minimal data set/Fig 1/Fig 1D/PD-L1 KO EGFRvIII+ U87 CELLS.004
- minimal data set/Fig 1/Fig 1E/
- minimal data set/Fig 1/Fig 1E/u87 blank.fcs
- minimal data set/Fig 1/Fig 1E/U87.fcs
- minimal data set/Fig 1/Fig 1E/U87-EGFRVIII  blank.fcs
- minimal data set/Fig 1/Fig 1E/U87-EGFRVIII .fcs
- minimal data set/Fig 1/Fig 1E/U87-EGFRVIII-konck out PDL1 blank.fcs
- minimal data set/Fig 1/Fig 1E/U87-EGFRVIII-konck out PDL1.fcs
- minimal data set/Fig 1/Fig 1F/
- minimal data set/Fig 1/Fig 1F/CTL 2023.pzf
- minimal data set/Fig 1/Fig 1G/
- minimal data set/Fig 1/Fig 1G/2023  ELISA IL-2 IFN.pzf
- minimal data set/Fig 1/Fig 1H/
- minimal data set/Fig 1/Fig 1H/Intracellular staining assay for IL-2.pzf
- minimal data set/Fig 2/
- minimal data set/Fig 2/Fig 2A/
- minimal data set/Fig 2/Fig 2A/CD69+ or CD25+ of T cells.pzf
- minimal data set/Fig 2/Fig 2B/
- minimal data set/Fig 2/Fig 2B/measurement of CAR-T cell proliferation.pzf
- minimal data set/Fig 3/
- minimal data set/Fig 3/Fig 3B-D/
- minimal data set/Fig 3/Fig 3B-D/tumor volume.pzf
- minimal data set/Fig 3/Fig 3E/
- minimal data set/Fig 3/Fig 3E/survival curve.pzf
- minimal data set/Fig 3/Fig 3G/
- minimal data set/Fig 3/Fig 3G/quantitative analysis of IHC.pzfx
- minimal data set/Fig 4/
- minimal data set/Fig 4/Fig 4A/
- minimal data set/Fig 4/Fig 4A/BLANK .001
- minimal data set/Fig 4/Fig 4A/PE .002
- minimal data set/Fig 4/Fig 4A/TUMOR VIII .003
